# Supplementary material for: Paradoxical G-quadruplex distribution in coronavirus genomes reveals functional constraints and antiviral therapeutic opportunities
Source: Virus Res. 2026 Jan 20;364:199692. doi: 10.1016/j.virusres.2026.199692 (PMC12860367; doi:10.1016/j.virusres.2026.199692)
Supplement: Supplementary file 4 [file mmc4.csv]

id	description	length	ambiguous_count	ambiguous_pct	g4_count	g4_density	motifs	regional_data	file	directory
MW598414.1	MW598414.1 Severe acute respiratory syndrome coronavirus 2 isolate SARS-CoV-2/human/GHA/nmimr-SARS-C	29903	0	0.0	5	0.1672073036150219	[{'start': 20356, 'end': 20378, 'length': 23, 'sequence': 'GGTGGTTTACATCTACTGGTTGG', 'gc_content': 47.82608695652174, 'has_ambiguous': False}, {'start': 22894, 'end': 22918, 'length': 25, 'sequence': 'GGTTGGTGGTAATTATAATTACCGG', 'gc_content': 40.0, 'has_ambiguous': False}, {'start': 24199, 'end': 24228, 'length': 30, 'sequence': 'GGGTACAATCACTTCTGGTTGGACCTTTGG', 'gc_content': 50.0, 'has_ambiguous…	{'ORF1ab': {'count': 1, 'density': 0.04697040864255519}, 'spike': {'count': 4, 'density': 1.0465724751439038}, 'ORF3a': {'count': 0, 'density': 0.0}, 'envelope': {'count': 0, 'density': 0.0}, 'membrane': {'count': 0, 'density': 0.0}, 'ORF6': {'count': 0, 'density': 0.0}, 'ORF7a': {'count': 0, 'density': 0.0}, 'ORF7b': {'count': 0, 'density': 0.0}, 'ORF8': {'count': 0, 'density': 0.0}, 'nucleocaps…	Beta_B1351_MW598414.1.fasta	data/verified_genomes
NC_045512.2	NC_045512.2 Severe acute respiratory syndrome coronavirus 2 isolate Wuhan-Hu-1, complete genome	29903	0	0.0	4	0.1337658428920175	[{'start': 24199, 'end': 24228, 'length': 30, 'sequence': 'GGGTACAATCACTTCTGGTTGGACCTTTGG', 'gc_content': 50.0, 'has_ambiguous': False}, {'start': 24268, 'end': 24291, 'length': 24, 'sequence': 'GGCTTATAGGTTTAATGGTATTGG', 'gc_content': 37.5, 'has_ambiguous': False}, {'start': 25197, 'end': 25218, 'length': 22, 'sequence': 'GGCCATGGTACATTTGGCTAGG', 'gc_content': 54.54545454545454, 'has_ambiguous':…	{'ORF1ab': {'count': 0, 'density': 0.0}, 'spike': {'count': 3, 'density': 0.7849293563579278}, 'ORF3a': {'count': 0, 'density': 0.0}, 'envelope': {'count': 0, 'density': 0.0}, 'membrane': {'count': 0, 'density': 0.0}, 'ORF6': {'count': 0, 'density': 0.0}, 'ORF7a': {'count': 0, 'density': 0.0}, 'ORF7b': {'count': 0, 'density': 0.0}, 'ORF8': {'count': 0, 'density': 0.0}, 'nucleocapsid': {'count': 1…	Wuhan_original_NC_045512.2.fasta	data/verified_genomes
OL672836.1	OL672836.1 Severe acute respiratory syndrome coronavirus 2 isolate SARS-CoV-2/human/BEL/rega-20174/2	29684	0	0.0	4	0.134752728742757	[{'start': 24124, 'end': 24153, 'length': 30, 'sequence': 'GGGTACAATCACTTCTGGTTGGACCTTTGG', 'gc_content': 50.0, 'has_ambiguous': False}, {'start': 24193, 'end': 24216, 'length': 24, 'sequence': 'GGCTTATAGGTTTAATGGTATTGG', 'gc_content': 37.5, 'has_ambiguous': False}, {'start': 25122, 'end': 25143, 'length': 22, 'sequence': 'GGCCATGGTACATTTGGCTAGG', 'gc_content': 54.54545454545454, 'has_ambiguous':…	{'ORF1ab': {'count': 0, 'density': 0.0}, 'spike': {'count': 3, 'density': 0.7849293563579278}, 'ORF3a': {'count': 0, 'density': 0.0}, 'envelope': {'count': 0, 'density': 0.0}, 'membrane': {'count': 0, 'density': 0.0}, 'ORF6': {'count': 0, 'density': 0.0}, 'ORF7a': {'count': 0, 'density': 0.0}, 'ORF7b': {'count': 0, 'density': 0.0}, 'ORF8': {'count': 0, 'density': 0.0}, 'nucleocapsid': {'count': 1…	Omicron_BA1_OL672836.1.fasta	data/verified_genomes
OL677199.1	OL677199.1 Severe acute respiratory syndrome coronavirus 2 isolate SARS-CoV-2/human/CAN/ON-NML-24935	29684	11	0.0370570004042581	4	0.134752728742757	[{'start': 24124, 'end': 24153, 'length': 30, 'sequence': 'GGGTACAATCACTTCTGGTTGGACCTTTGG', 'gc_content': 50.0, 'has_ambiguous': False}, {'start': 24193, 'end': 24216, 'length': 24, 'sequence': 'GGCTTATAGGTTTAATGGTATTGG', 'gc_content': 37.5, 'has_ambiguous': False}, {'start': 25122, 'end': 25143, 'length': 22, 'sequence': 'GGCCATGGTACATTTGGCTAGG', 'gc_content': 54.54545454545454, 'has_ambiguous':…	{'ORF1ab': {'count': 0, 'density': 0.0}, 'spike': {'count': 3, 'density': 0.7849293563579278}, 'ORF3a': {'count': 0, 'density': 0.0}, 'envelope': {'count': 0, 'density': 0.0}, 'membrane': {'count': 0, 'density': 0.0}, 'ORF6': {'count': 0, 'density': 0.0}, 'ORF7a': {'count': 0, 'density': 0.0}, 'ORF7b': {'count': 0, 'density': 0.0}, 'ORF8': {'count': 0, 'density': 0.0}, 'nucleocapsid': {'count': 1…	Delta_B16172_OL677199.1.fasta	data/verified_genomes
OU296042.1	OU296042.1 Severe acute respiratory syndrome coronavirus 2 genome assembly, chromosome: 1	29890	121	0.4048176647708263	4	0.1338240214118434	[{'start': 22888, 'end': 22912, 'length': 25, 'sequence': 'GGTTGGTGGTAATTATAATTACCGG', 'gc_content': 40.0, 'has_ambiguous': False}, {'start': 24193, 'end': 24222, 'length': 30, 'sequence': 'GGGTACAATCACTTCTGGTTGGACCTTTGG', 'gc_content': 50.0, 'has_ambiguous': False}, {'start': 24262, 'end': 24285, 'length': 24, 'sequence': 'GGCTTATAGGTTTAATGGTATTGG', 'gc_content': 37.5, 'has_ambiguous': False}, {…	{'ORF1ab': {'count': 0, 'density': 0.0}, 'spike': {'count': 4, 'density': 1.0465724751439038}, 'ORF3a': {'count': 0, 'density': 0.0}, 'envelope': {'count': 0, 'density': 0.0}, 'membrane': {'count': 0, 'density': 0.0}, 'ORF6': {'count': 0, 'density': 0.0}, 'ORF7a': {'count': 0, 'density': 0.0}, 'ORF7b': {'count': 0, 'density': 0.0}, 'ORF8': {'count': 0, 'density': 0.0}, 'nucleocapsid': {'count': 0…	Omicron_BA5_OU296042.1.fasta	data/verified_genomes
OM287553.1	OM287553.1 Severe acute respiratory syndrome coronavirus 2 isolate SARS-CoV-2/human/NLD/EMC-Omicron-	29743	0	0.0	4	0.1344854251420502	[{'start': 24124, 'end': 24153, 'length': 30, 'sequence': 'GGGTACAATCACTTCTGGTTGGACCTTTGG', 'gc_content': 50.0, 'has_ambiguous': False}, {'start': 24193, 'end': 24216, 'length': 24, 'sequence': 'GGCTTATAGGTTTAATGGTATTGG', 'gc_content': 37.5, 'has_ambiguous': False}, {'start': 25122, 'end': 25143, 'length': 22, 'sequence': 'GGCCATGGTACATTTGGCTAGG', 'gc_content': 54.54545454545454, 'has_ambiguous':…	{'ORF1ab': {'count': 0, 'density': 0.0}, 'spike': {'count': 3, 'density': 0.7849293563579278}, 'ORF3a': {'count': 0, 'density': 0.0}, 'envelope': {'count': 0, 'density': 0.0}, 'membrane': {'count': 0, 'density': 0.0}, 'ORF6': {'count': 0, 'density': 0.0}, 'ORF7a': {'count': 0, 'density': 0.0}, 'ORF7b': {'count': 0, 'density': 0.0}, 'ORF8': {'count': 0, 'density': 0.0}, 'nucleocapsid': {'count': 1…	Omicron_BA2_OM287553.1.fasta	data/expanded_variants
MT745751.1	MT745751.1 Severe acute respiratory syndrome coronavirus 2 isolate SARS-CoV-2/human/BGD/DNAS_isl_BRB	29822	1	0.0033532291596807	4	0.1341291663872309	[{'start': 24174, 'end': 24203, 'length': 30, 'sequence': 'GGGTACAATCACTTCTGGTTGGACCTTTGG', 'gc_content': 50.0, 'has_ambiguous': False}, {'start': 24243, 'end': 24266, 'length': 24, 'sequence': 'GGCTTATAGGTTTAATGGTATTGG', 'gc_content': 37.5, 'has_ambiguous': False}, {'start': 25172, 'end': 25193, 'length': 22, 'sequence': 'GGCCATGGTACATTTGGCTAGG', 'gc_content': 54.54545454545454, 'has_ambiguous':…	{'ORF1ab': {'count': 0, 'density': 0.0}, 'spike': {'count': 3, 'density': 0.7849293563579278}, 'ORF3a': {'count': 0, 'density': 0.0}, 'envelope': {'count': 0, 'density': 0.0}, 'membrane': {'count': 0, 'density': 0.0}, 'ORF6': {'count': 0, 'density': 0.0}, 'ORF7a': {'count': 0, 'density': 0.0}, 'ORF7b': {'count': 0, 'density': 0.0}, 'ORF8': {'count': 0, 'density': 0.0}, 'nucleocapsid': {'count': 1…	D614G_early_MT745751.1.fasta	data/expanded_variants
MT873892.1	MT873892.1 Severe acute respiratory syndrome coronavirus 2 isolate SARS-CoV-2/human/GBR/USAFSAM-S026	29821	0	0.0	4	0.1341336641963716	[{'start': 24149, 'end': 24178, 'length': 30, 'sequence': 'GGGTACAATCACTTCTGGTTGGACCTTTGG', 'gc_content': 50.0, 'has_ambiguous': False}, {'start': 24218, 'end': 24241, 'length': 24, 'sequence': 'GGCTTATAGGTTTAATGGTATTGG', 'gc_content': 37.5, 'has_ambiguous': False}, {'start': 25147, 'end': 25168, 'length': 22, 'sequence': 'GGCCATGGTACATTTGGCTAGG', 'gc_content': 54.54545454545454, 'has_ambiguous':…	{'ORF1ab': {'count': 0, 'density': 0.0}, 'spike': {'count': 3, 'density': 0.7849293563579278}, 'ORF3a': {'count': 0, 'density': 0.0}, 'envelope': {'count': 0, 'density': 0.0}, 'membrane': {'count': 0, 'density': 0.0}, 'ORF6': {'count': 0, 'density': 0.0}, 'ORF7a': {'count': 0, 'density': 0.0}, 'ORF7b': {'count': 0, 'density': 0.0}, 'ORF8': {'count': 0, 'density': 0.0}, 'nucleocapsid': {'count': 1…	B1_early_MT873892.1.fasta	data/expanded_variants
OR913609.1	OR913609.1 Severe acute respiratory syndrome coronavirus 2 isolate SARS-CoV-2/human/USA/MN-MDH-37855	29706	0	0.0	5	0.1683161650844947	[{'start': 581, 'end': 597, 'length': 17, 'sequence': 'GGTGGCCATAGGTACGG', 'gc_content': 64.70588235294117, 'has_ambiguous': False}, {'start': 24100, 'end': 24129, 'length': 30, 'sequence': 'GGGTACAATCACTTCTGGTTGGACCTTTGG', 'gc_content': 50.0, 'has_ambiguous': False}, {'start': 24169, 'end': 24192, 'length': 24, 'sequence': 'GGCTTATAGGTTTAATGGTATTGG', 'gc_content': 37.5, 'has_ambiguous': False}, …	{'ORF1ab': {'count': 1, 'density': 0.04697040864255519}, 'spike': {'count': 3, 'density': 0.7849293563579278}, 'ORF3a': {'count': 0, 'density': 0.0}, 'envelope': {'count': 0, 'density': 0.0}, 'membrane': {'count': 0, 'density': 0.0}, 'ORF6': {'count': 0, 'density': 0.0}, 'ORF7a': {'count': 0, 'density': 0.0}, 'ORF7b': {'count': 0, 'density': 0.0}, 'ORF8': {'count': 0, 'density': 0.0}, 'nucleocaps…	JN1_2024_OR913609.1.fasta	data/expanded_variants
OK091006.1	OK091006.1 Severe acute respiratory syndrome coronavirus 2 isolate SARS-CoV-2/human/JPN/SARS-CoV-2,	29836	42	0.1407695401528355	4	0.1340662287169862	[{'start': 22867, 'end': 22891, 'length': 25, 'sequence': 'GGTTGGTGGTAATTATAATTACCGG', 'gc_content': 40.0, 'has_ambiguous': False}, {'start': 24172, 'end': 24201, 'length': 30, 'sequence': 'GGGTACAATCACTTCTGGTTGGACCTTTGG', 'gc_content': 50.0, 'has_ambiguous': False}, {'start': 24241, 'end': 24264, 'length': 24, 'sequence': 'GGCTTATAGGTTTAATGGTATTGG', 'gc_content': 37.5, 'has_ambiguous': False}, {…	{'ORF1ab': {'count': 0, 'density': 0.0}, 'spike': {'count': 4, 'density': 1.0465724751439038}, 'ORF3a': {'count': 0, 'density': 0.0}, 'envelope': {'count': 0, 'density': 0.0}, 'membrane': {'count': 0, 'density': 0.0}, 'ORF6': {'count': 0, 'density': 0.0}, 'ORF7a': {'count': 0, 'density': 0.0}, 'ORF7b': {'count': 0, 'density': 0.0}, 'ORF8': {'count': 0, 'density': 0.0}, 'nucleocapsid': {'count': 0…	Lambda_C37_OK091006.1.fasta	data/expanded_variants
OQ343886.1	OQ343886.1 Severe acute respiratory syndrome coronavirus 2 isolate SARS-CoV-2/human/USA/UT-UPHL-2301	29750	0	0.0	5	0.1680672268907563	[{'start': 621, 'end': 637, 'length': 17, 'sequence': 'GGTGGCCATAGGTACGG', 'gc_content': 64.70588235294117, 'has_ambiguous': False}, {'start': 24143, 'end': 24172, 'length': 30, 'sequence': 'GGGTACAATCACTTCTGGTTGGACCTTTGG', 'gc_content': 50.0, 'has_ambiguous': False}, {'start': 24212, 'end': 24235, 'length': 24, 'sequence': 'GGCTTATAGGTTTAATGGTATTGG', 'gc_content': 37.5, 'has_ambiguous': False}, …	{'ORF1ab': {'count': 1, 'density': 0.04697040864255519}, 'spike': {'count': 3, 'density': 0.7849293563579278}, 'ORF3a': {'count': 0, 'density': 0.0}, 'envelope': {'count': 0, 'density': 0.0}, 'membrane': {'count': 0, 'density': 0.0}, 'ORF6': {'count': 0, 'density': 0.0}, 'ORF7a': {'count': 0, 'density': 0.0}, 'ORF7b': {'count': 0, 'density': 0.0}, 'ORF8': {'count': 0, 'density': 0.0}, 'nucleocaps…	Omicron_XBB15_OQ343886.1.fasta	data/expanded_variants
MW642250.1	MW642250.1 Severe acute respiratory syndrome coronavirus 2 isolate SARS-CoV-2/human/ITA/ABR-IZSGC-TE	29859	1	0.0033490739810442	4	0.1339629592417696	[{'start': 24190, 'end': 24219, 'length': 30, 'sequence': 'GGGTACAATCACTTCTGGTTGGACCTTTGG', 'gc_content': 50.0, 'has_ambiguous': False}, {'start': 24259, 'end': 24282, 'length': 24, 'sequence': 'GGCTTATAGGTTTAATGGTATTGG', 'gc_content': 37.5, 'has_ambiguous': False}, {'start': 25188, 'end': 25209, 'length': 22, 'sequence': 'GGCCATGGTACATTTGGCTAGG', 'gc_content': 54.54545454545454, 'has_ambiguous':…	{'ORF1ab': {'count': 0, 'density': 0.0}, 'spike': {'count': 3, 'density': 0.7849293563579278}, 'ORF3a': {'count': 0, 'density': 0.0}, 'envelope': {'count': 0, 'density': 0.0}, 'membrane': {'count': 0, 'density': 0.0}, 'ORF6': {'count': 0, 'density': 0.0}, 'ORF7a': {'count': 0, 'density': 0.0}, 'ORF7b': {'count': 0, 'density': 0.0}, 'ORF8': {'count': 0, 'density': 0.0}, 'nucleocapsid': {'count': 1…	Gamma_P1_MW642250.1.fasta	data/expanded_variants
MZ433432.1	MZ433432.1 Severe acute respiratory syndrome coronavirus 2 isolate SARS-CoV-2/Vero E6 cells/DEU/B.1.	29845	0	0.0	4	0.1340257999664935	[{'start': 24171, 'end': 24200, 'length': 30, 'sequence': 'GGGTACAATCACTTCTGGTTGGACCTTTGG', 'gc_content': 50.0, 'has_ambiguous': False}, {'start': 24240, 'end': 24263, 'length': 24, 'sequence': 'GGCTTATAGGTTTAATGGTATTGG', 'gc_content': 37.5, 'has_ambiguous': False}, {'start': 25169, 'end': 25190, 'length': 22, 'sequence': 'GGCCATGGTACATTTGGCTAGG', 'gc_content': 54.54545454545454, 'has_ambiguous':…	{'ORF1ab': {'count': 0, 'density': 0.0}, 'spike': {'count': 3, 'density': 0.7849293563579278}, 'ORF3a': {'count': 0, 'density': 0.0}, 'envelope': {'count': 0, 'density': 0.0}, 'membrane': {'count': 0, 'density': 0.0}, 'ORF6': {'count': 0, 'density': 0.0}, 'ORF7a': {'count': 0, 'density': 0.0}, 'ORF7b': {'count': 0, 'density': 0.0}, 'ORF8': {'count': 0, 'density': 0.0}, 'nucleocapsid': {'count': 1…	Mu_B1621_MZ433432.1.fasta	data/expanded_variants
MW422256.1	MW422256.1 Severe acute respiratory syndrome coronavirus 2 isolate SARS-CoV-2/human/USA/CO-CDPHE-210	29817	49	0.1643357816011	4	0.1341516584498776	[{'start': 24151, 'end': 24180, 'length': 30, 'sequence': 'GGGTACAATCACTTCTGGTTGGACCTTTGG', 'gc_content': 50.0, 'has_ambiguous': False}, {'start': 24220, 'end': 24243, 'length': 24, 'sequence': 'GGCTTATAGGTTTAATGGTATTGG', 'gc_content': 37.5, 'has_ambiguous': False}, {'start': 25149, 'end': 25170, 'length': 22, 'sequence': 'GGCCATGGTACATTTGGCTAGG', 'gc_content': 54.54545454545454, 'has_ambiguous':…	{'ORF1ab': {'count': 0, 'density': 0.0}, 'spike': {'count': 3, 'density': 0.7849293563579278}, 'ORF3a': {'count': 0, 'density': 0.0}, 'envelope': {'count': 0, 'density': 0.0}, 'membrane': {'count': 0, 'density': 0.0}, 'ORF6': {'count': 0, 'density': 0.0}, 'ORF7a': {'count': 0, 'density': 0.0}, 'ORF7b': {'count': 0, 'density': 0.0}, 'ORF8': {'count': 0, 'density': 0.0}, 'nucleocapsid': {'count': 1…	Alpha_B117_MW422256.1.fasta	data/expanded_variants
MW681465.1	MW681465.1 Severe acute respiratory syndrome coronavirus 2 isolate SARS-CoV-2/human/USA/FL-CDC-QDX21	29782	0	0.0	4	0.1343093143509502	[{'start': 24145, 'end': 24174, 'length': 30, 'sequence': 'GGGTACAATCACTTCTGGTTGGACCTTTGG', 'gc_content': 50.0, 'has_ambiguous': False}, {'start': 24214, 'end': 24237, 'length': 24, 'sequence': 'GGCTTATAGGTTTAATGGTATTGG', 'gc_content': 37.5, 'has_ambiguous': False}, {'start': 25143, 'end': 25164, 'length': 22, 'sequence': 'GGCCATGGTACATTTGGCTAGG', 'gc_content': 54.54545454545454, 'has_ambiguous':…	{'ORF1ab': {'count': 0, 'density': 0.0}, 'spike': {'count': 3, 'density': 0.7849293563579278}, 'ORF3a': {'count': 0, 'density': 0.0}, 'envelope': {'count': 0, 'density': 0.0}, 'membrane': {'count': 0, 'density': 0.0}, 'ORF6': {'count': 0, 'density': 0.0}, 'ORF7a': {'count': 0, 'density': 0.0}, 'ORF7b': {'count': 0, 'density': 0.0}, 'ORF8': {'count': 0, 'density': 0.0}, 'nucleocapsid': {'count': 1…	Eta_B1525_MW681465.1.fasta	data/expanded_genomes_v2
MW520924.1	MW520924.1 Severe acute respiratory syndrome coronavirus 2 isolate SARS-CoV-2/human/USA/MN-MDH-2400/	29831	0	0.0	4	0.1340886996748349	[{'start': 24168, 'end': 24197, 'length': 30, 'sequence': 'GGGTACAATCACTTCTGGTTGGACCTTTGG', 'gc_content': 50.0, 'has_ambiguous': False}, {'start': 24237, 'end': 24260, 'length': 24, 'sequence': 'GGCTTATAGGTTTAATGGTATTGG', 'gc_content': 37.5, 'has_ambiguous': False}, {'start': 25166, 'end': 25187, 'length': 22, 'sequence': 'GGCCATGGTACATTTGGCTAGG', 'gc_content': 54.54545454545454, 'has_ambiguous':…	{'ORF1ab': {'count': 0, 'density': 0.0}, 'spike': {'count': 3, 'density': 0.7849293563579278}, 'ORF3a': {'count': 0, 'density': 0.0}, 'envelope': {'count': 0, 'density': 0.0}, 'membrane': {'count': 0, 'density': 0.0}, 'ORF6': {'count': 0, 'density': 0.0}, 'ORF7a': {'count': 0, 'density': 0.0}, 'ORF7b': {'count': 0, 'density': 0.0}, 'ORF8': {'count': 0, 'density': 0.0}, 'nucleocapsid': {'count': 1…	Epsilon_B1427_MW520924.1.fasta	data/expanded_genomes_v2
MW973803.1	MW973803.1 Severe acute respiratory syndrome coronavirus 2 isolate SARS-CoV-2/human/USA/CA-CZB-17044	29832	0	0.0	5	0.1676052561008313	[{'start': 22872, 'end': 22896, 'length': 25, 'sequence': 'GGTTGGTGGTAATTATAATTACCGG', 'gc_content': 40.0, 'has_ambiguous': False}, {'start': 24177, 'end': 24206, 'length': 30, 'sequence': 'GGGTACAATCACTTCTGGTTGGACCTTTGG', 'gc_content': 50.0, 'has_ambiguous': False}, {'start': 24246, 'end': 24269, 'length': 24, 'sequence': 'GGCTTATAGGTTTAATGGTATTGG', 'gc_content': 37.5, 'has_ambiguous': False}, {…	{'ORF1ab': {'count': 0, 'density': 0.0}, 'spike': {'count': 4, 'density': 1.0465724751439038}, 'ORF3a': {'count': 0, 'density': 0.0}, 'envelope': {'count': 0, 'density': 0.0}, 'membrane': {'count': 0, 'density': 0.0}, 'ORF6': {'count': 0, 'density': 0.0}, 'ORF7a': {'count': 0, 'density': 0.0}, 'ORF7b': {'count': 0, 'density': 0.0}, 'ORF8': {'count': 0, 'density': 0.0}, 'nucleocapsid': {'count': 1…	Kappa_B16171_MW973803.1.fasta	data/expanded_genomes_v2
OQ931956.1	OQ931956.1 Severe acute respiratory syndrome coronavirus 2 isolate SARS-CoV-2/human/USA/NC-CDC-QDX49	29720	0	0.0	5	0.1682368775235531	[{'start': 606, 'end': 622, 'length': 17, 'sequence': 'GGTGGCCATAGGTACGG', 'gc_content': 64.70588235294117, 'has_ambiguous': False}, {'start': 24125, 'end': 24154, 'length': 30, 'sequence': 'GGGTACAATCACTTCTGGTTGGACCTTTGG', 'gc_content': 50.0, 'has_ambiguous': False}, {'start': 24194, 'end': 24217, 'length': 24, 'sequence': 'GGCTTATAGGTTTAATGGTATTGG', 'gc_content': 37.5, 'has_ambiguous': False}, …	{'ORF1ab': {'count': 1, 'density': 0.04697040864255519}, 'spike': {'count': 3, 'density': 0.7849293563579278}, 'ORF3a': {'count': 0, 'density': 0.0}, 'envelope': {'count': 0, 'density': 0.0}, 'membrane': {'count': 0, 'density': 0.0}, 'ORF6': {'count': 0, 'density': 0.0}, 'ORF7a': {'count': 0, 'density': 0.0}, 'ORF7b': {'count': 0, 'density': 0.0}, 'ORF8': {'count': 0, 'density': 0.0}, 'nucleocaps…	Omicron_XBB116_OQ9319561.fasta	data/expanded_genomes_v2
MN975262.1	MN975262.1 Severe acute respiratory syndrome coronavirus 2 isolate 2019-nCoV_HKU-SZ-005b_2020, compl	29891	0	0.0	4	0.1338195443444515	[{'start': 24199, 'end': 24228, 'length': 30, 'sequence': 'GGGTACAATCACTTCTGGTTGGACCTTTGG', 'gc_content': 50.0, 'has_ambiguous': False}, {'start': 24268, 'end': 24291, 'length': 24, 'sequence': 'GGCTTATAGGTTTAATGGTATTGG', 'gc_content': 37.5, 'has_ambiguous': False}, {'start': 25197, 'end': 25218, 'length': 22, 'sequence': 'GGCCATGGTACATTTGGCTAGG', 'gc_content': 54.54545454545454, 'has_ambiguous':…	{'ORF1ab': {'count': 0, 'density': 0.0}, 'spike': {'count': 3, 'density': 0.7849293563579278}, 'ORF3a': {'count': 0, 'density': 0.0}, 'envelope': {'count': 0, 'density': 0.0}, 'membrane': {'count': 0, 'density': 0.0}, 'ORF6': {'count': 0, 'density': 0.0}, 'ORF7a': {'count': 0, 'density': 0.0}, 'ORF7b': {'count': 0, 'density': 0.0}, 'ORF8': {'count': 0, 'density': 0.0}, 'nucleocapsid': {'count': 1…	SARS-CoV-2_HKU-SZ-005b_MN975262.1.fasta	data/expanded_genomes_v2
MT072864.1	MT072864.1 Pangolin coronavirus isolate PCoV_GX-P2V, complete genome	29795	10	0.0335626783017284	4	0.1342507132069139	[{'start': 22190, 'end': 22216, 'length': 27, 'sequence': 'GGAACCACTGGTGGACCTCCCTATAGG', 'gc_content': 59.25925925925925, 'has_ambiguous': False}, {'start': 24147, 'end': 24175, 'length': 29, 'sequence': 'GGAACAATCACCTCAGGTTGGACCTTTGG', 'gc_content': 51.724137931034484, 'has_ambiguous': False}, {'start': 24215, 'end': 24238, 'length': 24, 'sequence': 'GGCTTACAGGTTTAATGGCATTGG', 'gc_content': 45.8…	{'ORF1ab': {'count': 0, 'density': 0.0}, 'spike': {'count': 4, 'density': 1.0465724751439038}, 'ORF3a': {'count': 0, 'density': 0.0}, 'envelope': {'count': 0, 'density': 0.0}, 'membrane': {'count': 0, 'density': 0.0}, 'ORF6': {'count': 0, 'density': 0.0}, 'ORF7a': {'count': 0, 'density': 0.0}, 'ORF7b': {'count': 0, 'density': 0.0}, 'ORF8': {'count': 0, 'density': 0.0}, 'nucleocapsid': {'count': 0…	Pangolin_CoV_GX_MT072864.1.fasta	data/expanded_genomes_v2
MN996532.2	MN996532.2 Bat coronavirus RaTG13, complete genome	29855	0	0.0	4	0.1339809077206498	[{'start': 24185, 'end': 24213, 'length': 29, 'sequence': 'GGTACAATCACTTCTGGTTGGACTTTTGG', 'gc_content': 44.827586206896555, 'has_ambiguous': False}, {'start': 24253, 'end': 24276, 'length': 24, 'sequence': 'GGCTTATAGGTTTAATGGTATTGG', 'gc_content': 37.5, 'has_ambiguous': False}, {'start': 25182, 'end': 25203, 'length': 22, 'sequence': 'GGCCATGGTACATTTGGCTAGG', 'gc_content': 54.54545454545454, 'ha…	{'ORF1ab': {'count': 0, 'density': 0.0}, 'spike': {'count': 3, 'density': 0.7849293563579278}, 'ORF3a': {'count': 0, 'density': 0.0}, 'envelope': {'count': 0, 'density': 0.0}, 'membrane': {'count': 0, 'density': 0.0}, 'ORF6': {'count': 0, 'density': 0.0}, 'ORF7a': {'count': 0, 'density': 0.0}, 'ORF7b': {'count': 0, 'density': 0.0}, 'ORF8': {'count': 0, 'density': 0.0}, 'nucleocapsid': {'count': 1…	Bat_RaTG13_MN996532.2.fasta	data/expanded_genomes_v2
MT121216.1	MT121216.1 Pangolin coronavirus isolate MP789, complete genome	29521	0	0.0	5	0.169370956268419	[{'start': 12725, 'end': 12752, 'length': 28, 'sequence': 'GGAACTGGCACTATTTATACGGAACTGG', 'gc_content': 46.42857142857143, 'has_ambiguous': False}, {'start': 24034, 'end': 24062, 'length': 29, 'sequence': 'GGGACAATCACATCAGGTTGGACCTTTGG', 'gc_content': 51.724137931034484, 'has_ambiguous': False}, {'start': 24102, 'end': 24125, 'length': 24, 'sequence': 'GGCTTACAGGTTTAATGGTATTGG', 'gc_content': 41.…	{'ORF1ab': {'count': 1, 'density': 1.0}, 'spike': {'count': 3, 'density': 3.0}, 'ORF3a': {'count': 0, 'density': 0.0}, 'envelope': {'count': 0, 'density': 0.0}, 'membrane': {'count': 0, 'density': 0.0}, 'ORF6': {'count': 0, 'density': 0.0}, 'ORF7a': {'count': 0, 'density': 0.0}, 'ORF7b': {'count': 0, 'density': 0.0}, 'ORF8': {'count': 0, 'density': 0.0}, 'nucleocapsid': {'count': 1, 'density': 1.…	Pangolin_CoV_GD_MT121216.1.fasta	data/expanded_genomes_v2
OQ433706.1	OQ433706.1 Severe acute respiratory syndrome coronavirus 2 isolate SARS-CoV-2/human/USA/KY-CDC-VSX-A	29844	1	0.0033507572711432	6	0.2010454362685967	[{'start': 659, 'end': 675, 'length': 17, 'sequence': 'GGTGGCCATAGGTACGG', 'gc_content': 64.70588235294117, 'has_ambiguous': False}, {'start': 22870, 'end': 22894, 'length': 25, 'sequence': 'GGTTGGTGGTAATTATAATTACCGG', 'gc_content': 40.0, 'has_ambiguous': False}, {'start': 24175, 'end': 24204, 'length': 30, 'sequence': 'GGGTACAATCACTTCTGGTTGGACCTTTGG', 'gc_content': 50.0, 'has_ambiguous': False},…	{'ORF1ab': {'count': 1, 'density': 0.04697040864255519}, 'spike': {'count': 4, 'density': 1.0465724751439038}, 'ORF3a': {'count': 0, 'density': 0.0}, 'envelope': {'count': 0, 'density': 0.0}, 'membrane': {'count': 0, 'density': 0.0}, 'ORF6': {'count': 0, 'density': 0.0}, 'ORF7a': {'count': 0, 'density': 0.0}, 'ORF7b': {'count': 0, 'density': 0.0}, 'ORF8': {'count': 0, 'density': 0.0}, 'nucleocaps…	Omicron_BQ11_OQ433706.fasta	data/expanded_genomes_v2
MZ937000.1	MZ937000.1 Bat coronavirus isolate BANAL-20-52/Laos/2020, complete genome	29838	0	0.0	4	0.1340572424425229	[{'start': 24136, 'end': 24165, 'length': 30, 'sequence': 'GGGTACAATCACTTCTGGTTGGACCTTTGG', 'gc_content': 50.0, 'has_ambiguous': False}, {'start': 24205, 'end': 24228, 'length': 24, 'sequence': 'GGCTTATAGGTTTAATGGTATTGG', 'gc_content': 37.5, 'has_ambiguous': False}, {'start': 25134, 'end': 25155, 'length': 22, 'sequence': 'GGCCATGGTACATTTGGCTAGG', 'gc_content': 54.54545454545454, 'has_ambiguous':…	{'ORF1ab': {'count': 0, 'density': 0.0}, 'spike': {'count': 3, 'density': 0.7849293563579278}, 'ORF3a': {'count': 0, 'density': 0.0}, 'envelope': {'count': 0, 'density': 0.0}, 'membrane': {'count': 0, 'density': 0.0}, 'ORF6': {'count': 0, 'density': 0.0}, 'ORF7a': {'count': 0, 'density': 0.0}, 'ORF7b': {'count': 0, 'density': 0.0}, 'ORF8': {'count': 0, 'density': 0.0}, 'nucleocapsid': {'count': 1…	Bat_BANAL52_MZ937000.1.fasta	data/expanded_genomes_v2
JX869059.2	JX869059.2 Human betacoronavirus 2c EMC/2012, complete genome	30119	0	0.0	5	0.166008167601846	[{'start': 929, 'end': 954, 'length': 26, 'sequence': 'GGCCAAGGATGGAATAACCAAACTGG', 'gc_content': 50.0, 'has_ambiguous': False}, {'start': 14680, 'end': 14706, 'length': 27, 'sequence': 'GGTATCTAAAGGTTTCTTTAAGGAGGG', 'gc_content': 40.74074074074074, 'has_ambiguous': False}, {'start': 23103, 'end': 23114, 'length': 12, 'sequence': 'GGTGGTGGCTGG', 'gc_content': 75.0, 'has_ambiguous': False}, {'star…	{'ORF1ab': {'count': 2, 'density': 0.09394081728511038}, 'spike': {'count': 1, 'density': 0.26164311878597596}, 'ORF3a': {'count': 0, 'density': 0.0}, 'envelope': {'count': 0, 'density': 0.0}, 'membrane': {'count': 0, 'density': 0.0}, 'ORF6': {'count': 0, 'density': 0.0}, 'ORF7a': {'count': 0, 'density': 0.0}, 'ORF7b': {'count': 0, 'density': 0.0}, 'ORF8': {'count': 0, 'density': 0.0}, 'nucleocap…	MERS_CoV_JX869059.2.fasta	data/comparison_coronaviruses
AY291451.1	AY291451.1 SARS coronavirus TW1, complete genome	29729	0	0.0	2	0.0672743785529281	[{'start': 1558, 'end': 1583, 'length': 26, 'sequence': 'GGCTCAGGCCATACTGGCATTACTGG', 'gc_content': 57.692307692307686, 'has_ambiguous': False}, {'start': 24143, 'end': 24166, 'length': 24, 'sequence': 'GGCATATAGGTTCAATGGCATTGG', 'gc_content': 45.83333333333333, 'has_ambiguous': False}]	{'ORF1ab': {'count': 1, 'density': 0.04697040864255519}, 'spike': {'count': 1, 'density': 0.26164311878597596}, 'ORF3a': {'count': 0, 'density': 0.0}, 'envelope': {'count': 0, 'density': 0.0}, 'membrane': {'count': 0, 'density': 0.0}, 'ORF6': {'count': 0, 'density': 0.0}, 'ORF7a': {'count': 0, 'density': 0.0}, 'ORF7b': {'count': 0, 'density': 0.0}, 'ORF8': {'count': 0, 'density': 0.0}, 'nucleocap…	SARS_CoV1_AY291451.1.fasta	data/comparison_coronaviruses
AF304460.1	AF304460.1 Human coronavirus 229E, complete genome	27317	0	0.0	4	0.1464289636490097	[{'start': 2450, 'end': 2469, 'length': 20, 'sequence': 'GGAGGCAAAATATGGAATGG', 'gc_content': 45.0, 'has_ambiguous': False}, {'start': 9998, 'end': 10023, 'length': 26, 'sequence': 'GGCTTTGGTGGTAAACAAATTTTGGG', 'gc_content': 42.30769230769231, 'has_ambiguous': False}, {'start': 14491, 'end': 14516, 'length': 26, 'sequence': 'GGTGGGTTTTATTTTAAACCTGGTGG', 'gc_content': 42.30769230769231, 'has_ambig…	{'ORF1ab': {'count': 4, 'density': 4.0}, 'spike': {'count': 0, 'density': 0.0}, 'ORF3a': {'count': 0, 'density': 0.0}, 'envelope': {'count': 0, 'density': 0.0}, 'membrane': {'count': 0, 'density': 0.0}, 'ORF6': {'count': 0, 'density': 0.0}, 'ORF7a': {'count': 0, 'density': 0.0}, 'ORF7b': {'count': 0, 'density': 0.0}, 'ORF8': {'count': 0, 'density': 0.0}, 'nucleocapsid': {'count': 0, 'density': 0.…	HCoV_229E_AF304460.1.fasta	data/comparison_coronaviruses
AY567487.2	AY567487.2 Human Coronavirus NL63, complete genome	27553	0	0.0	6	0.2177621311653903	[{'start': 4684, 'end': 4722, 'length': 39, 'sequence': 'GGATAAACAAGGACAATTATTGGACACAAAACTTAATGG', 'gc_content': 33.33333333333333, 'has_ambiguous': False}, {'start': 8103, 'end': 8118, 'length': 16, 'sequence': 'GGTTGGAAGGTTTGGG', 'gc_content': 56.25, 'has_ambiguous': False}, {'start': 9917, 'end': 9942, 'length': 26, 'sequence': 'GGTTTTGGTGGTAAAAACATACTTGG', 'gc_content': 38.46153846153847, 'ha…	{'ORF1ab': {'count': 4, 'density': 4.0}, 'spike': {'count': 2, 'density': 2.0}, 'ORF3a': {'count': 0, 'density': 0.0}, 'envelope': {'count': 0, 'density': 0.0}, 'membrane': {'count': 0, 'density': 0.0}, 'ORF6': {'count': 0, 'density': 0.0}, 'ORF7a': {'count': 0, 'density': 0.0}, 'ORF7b': {'count': 0, 'density': 0.0}, 'ORF8': {'count': 0, 'density': 0.0}, 'nucleocapsid': {'count': 0, 'density': 0.…	HCoV_NL63_AY567487.2.fasta	data/comparison_coronaviruses
AY585228.1	AY585228.1 Human coronavirus OC43 strain ATCC VR-759, complete genome	30741	0	0.0	11	0.3578283074721056	[{'start': 1545, 'end': 1561, 'length': 17, 'sequence': 'GGCTATGGTGGTTTTGG', 'gc_content': 52.94117647058824, 'has_ambiguous': False}, {'start': 4113, 'end': 4132, 'length': 20, 'sequence': 'GGCCATATGGCACATGGTGG', 'gc_content': 60.0, 'has_ambiguous': False}, {'start': 5339, 'end': 5357, 'length': 19, 'sequence': 'GGTTTTGGCCAAAGGTGGG', 'gc_content': 57.89473684210527, 'has_ambiguous': False}, {'st…	{'ORF1ab': {'count': 9, 'density': 0.42273367778299675}, 'spike': {'count': 1, 'density': 0.26164311878597596}, 'ORF3a': {'count': 0, 'density': 0.0}, 'envelope': {'count': 0, 'density': 0.0}, 'membrane': {'count': 0, 'density': 0.0}, 'ORF6': {'count': 0, 'density': 0.0}, 'ORF7a': {'count': 0, 'density': 0.0}, 'ORF7b': {'count': 0, 'density': 0.0}, 'ORF8': {'count': 0, 'density': 0.0}, 'nucleocap…	HCoV_OC43_AY585228.1.fasta	data/comparison_coronaviruses
AY597011.2	AY597011.2 Human coronavirus HKU1 genotype A, complete genome	29926	0	0.0	1	0.0334157588718839	[{'start': 7188, 'end': 7211, 'length': 24, 'sequence': 'GGATAAAGGCTACTTTTGGTTTGG', 'gc_content': 41.66666666666667, 'has_ambiguous': False}]	{'ORF1ab': {'count': 1, 'density': 0.04697040864255519}, 'spike': {'count': 0, 'density': 0.0}, 'ORF3a': {'count': 0, 'density': 0.0}, 'envelope': {'count': 0, 'density': 0.0}, 'membrane': {'count': 0, 'density': 0.0}, 'ORF6': {'count': 0, 'density': 0.0}, 'ORF7a': {'count': 0, 'density': 0.0}, 'ORF7b': {'count': 0, 'density': 0.0}, 'ORF8': {'count': 0, 'density': 0.0}, 'nucleocapsid': {'count': …	HCoV_HKU1_AY597011.2.fasta	data/comparison_coronaviruses
MT040333.1	MT040333.1 Pangolin coronavirus isolate PCoV_GX-P4L, complete genome	29805	0	0.0	4	0.1342056701895655	[{'start': 22202, 'end': 22228, 'length': 27, 'sequence': 'GGAACCACTGGTGGACCTCCCTATAGG', 'gc_content': 59.25925925925925, 'has_ambiguous': False}, {'start': 24159, 'end': 24187, 'length': 29, 'sequence': 'GGAACAATCACCTCAGGTTGGACCTTTGG', 'gc_content': 51.724137931034484, 'has_ambiguous': False}, {'start': 24227, 'end': 24250, 'length': 24, 'sequence': 'GGCTTACAGGTTTAATGGCATTGG', 'gc_content': 45.8…	{'ORF1ab': {'count': 0, 'density': 0.0}, 'spike': {'count': 4, 'density': 1.0465724751439038}, 'ORF3a': {'count': 0, 'density': 0.0}, 'envelope': {'count': 0, 'density': 0.0}, 'membrane': {'count': 0, 'density': 0.0}, 'ORF6': {'count': 0, 'density': 0.0}, 'ORF7a': {'count': 0, 'density': 0.0}, 'ORF7b': {'count': 0, 'density': 0.0}, 'ORF8': {'count': 0, 'density': 0.0}, 'nucleocapsid': {'count': 0…	Pangolin_GD1_MT0403331.fasta	data/comparison_coronaviruses_v2
