# Supplementary material for: Paradoxical G-quadruplex distribution in coronavirus genomes reveals functional constraints and antiviral therapeutic opportunities
Source: Virus Res. 2026 Jan 20;364:199692. doi: 10.1016/j.virusres.2026.199692 (PMC12860367; doi:10.1016/j.virusres.2026.199692)
Supplement: Supplementary file 6 [file mmc6.csv]

Species	Genus	Selected_Accession	Selection_Criteria	Genome_Length	G4_Count
SARS-CoV-2	Betacoronavirus	MW598414.1	Beta B.1.351 variant	29903	5
SARS-CoV-2	Betacoronavirus	NC_045512.2	Wuhan-Hu-1 reference genome	29903	4
SARS-CoV-2	Betacoronavirus	OL672836.1	Omicron BA.1 variant	29684	4
SARS-CoV-2	Betacoronavirus	OL677199.1	Delta B.1.617.2 variant	29684	4
SARS-CoV-2	Betacoronavirus	OU296042.1	Omicron BA.5 variant	29890	4
SARS-CoV-2	Betacoronavirus	OM287553.1	Omicron BA.2 variant	29743	4
SARS-CoV-2	Betacoronavirus	MT745751.1	D614G early variant	29822	4
SARS-CoV-2	Betacoronavirus	MT873892.1	B.1 lineage	29821	4
SARS-CoV-2	Betacoronavirus	OR913609.1	JN.1 variant (2024)	29706	5
SARS-CoV-2	Betacoronavirus	OK091006.1	Lambda C.37 variant	29836	4
SARS-CoV-2	Betacoronavirus	OQ343886.1	Omicron XBB.1.5 variant	29750	5
SARS-CoV-2	Betacoronavirus	MW642250.1	Gamma P.1 variant	29859	4
SARS-CoV-2	Betacoronavirus	MZ433432.1	Mu B.1.621 variant	29845	4
SARS-CoV-2	Betacoronavirus	MW422256.1	Alpha B.1.1.7 variant	29817	4
SARS-CoV-2	Betacoronavirus	MW681465.1	Eta B.1.525 variant	29782	4
SARS-CoV-2	Betacoronavirus	MW520924.1	Epsilon B.1.427 variant	29831	4
SARS-CoV-2	Betacoronavirus	MW973803.1	Kappa B.1.617.1 variant	29832	5
SARS-CoV-2	Betacoronavirus	OQ931956.1	Omicron XBB.1.16 variant	29720	5
SARS-CoV-2	Betacoronavirus	OQ433706.1	Omicron BQ.1.1 variant	29844	6
SARS-CoV-2	Betacoronavirus	MN975262.1	Hong Kong isolate 2019-nCoV_HKU-SZ-005b_2020	29891	4
Bat-CoV-BANAL-52	Betacoronavirus	MZ937000.1	Bat coronavirus BANAL-20-52/Laos/2020	29838	4
Bat-CoV-RaTG13	Betacoronavirus	MN996532.2	Bat coronavirus RaTG13	29855	4
HCoV-229E	Alphacoronavirus	AF304460.1	Human coronavirus 229E	27317	4
HCoV-HKU1	Betacoronavirus	AY597011.2	Human coronavirus HKU1 genotype A	29926	1
HCoV-NL63	Alphacoronavirus	AY567487.2	Human coronavirus NL63	27553	6
HCoV-OC43	Betacoronavirus	AY585228.1	Human coronavirus OC43 ATCC VR-759	30741	11
MERS-CoV	Betacoronavirus	JX869059.2	Human betacoronavirus 2c EMC/2012	30119	5
Pangolin-CoV-GD	Betacoronavirus	MT040333.1	Pangolin coronavirus GX-P4L	29805	4
Pangolin-CoV-GX	Betacoronavirus	MT072864.1	Pangolin coronavirus GX-P2V	29795	4
Pangolin-CoV-MP789	Betacoronavirus	MT121216.1	Pangolin coronavirus MP789	29521	5
SARS-CoV-1	Betacoronavirus	AY291451.1	SARS coronavirus TW1	29729	2
