# Supplementary material for: Paradoxical G-quadruplex distribution in coronavirus genomes reveals functional constraints and antiviral therapeutic opportunities
Source: Virus Res. 2026 Jan 20;364:199692. doi: 10.1016/j.virusres.2026.199692 (PMC12860367; doi:10.1016/j.virusres.2026.199692)
Supplement: Supplementary file 7 [file mmc7.csv]

Group	n	Mean G4 count	Std deviation	Mean ± Std	Min	Max
SARS-CoV-2 variants	20	4.35	0.5872	4.4 ± 0.6	4	6
Other coronaviruses	11	4.545	2.539	4.5 ± 2.5	1	11
All genomes	31	4.419	1.544	4.4 ± 1.5	1	11
