# Supplementary material for: Paradoxical G-quadruplex distribution in coronavirus genomes reveals functional constraints and antiviral therapeutic opportunities
Source: Virus Res. 2026 Jan 20;364:199692. doi: 10.1016/j.virusres.2026.199692 (PMC12860367; doi:10.1016/j.virusres.2026.199692)
Supplement: Supplementary file 10 [file mmc10.csv]

Unique_Sequence	Protein_Region	Instance_Count	Conservation_Rate_Percent	Mean_dG_kcal_mol	GC_Content_Percent	Therapeutic_Priority	Experimental_Phase	Representative_Coordinates	Oligonucleotide_5to3	Expected_Tm_C
GGCTGGCAATGGCGG	Nucleocapsid	17	54.8	-7.35	73.3	Priority 1	Phase 1	28903-28917	GGCUGGCAAUGGCGG	>60
GGATGGCTGGCAATGG	Nucleocapsid	3	9.7	-6.90	62.5	Variant-specific	Phase 2	28836-28851	GGAUGGCUGGCAAUGG	55-60
GGTGGTGGCTGG	Spike	1	3.2	-8.70	75.0	Variant-specific	Phase 2	23103-23114	GGUGGUGCUGG	>60
GGCCTTGGTGGGTTTGG	Spike	1	3.2	-6.90	64.7	Variant-specific	Phase 2	24355-24371	GGCCUUGGUGGGUUUGG	55-60
