# Supplementary material for: Paradoxical G-quadruplex distribution in coronavirus genomes reveals functional constraints and antiviral therapeutic opportunities
Source: Virus Res. 2026 Jan 20;364:199692. doi: 10.1016/j.virusres.2026.199692 (PMC12860367; doi:10.1016/j.virusres.2026.199692)
Supplement: Supplementary file 11 [file mmc11.csv]

variant	sequence	length	start	end	genomic_region	gc_content	dG_37C	stable_37C	highly_stable	conservation_count	conservation_rate	therapeutic_priority	experimental_phase	sn_candidate
MW598414.1	GGTGGTTTACATCTACTGGTTGG	23	20356	20378	ORF1ab	47.82608695652174	-3.750181451612905	False	False	0	0.0	Unknown	Not assessed	False
MW598414.1	GGTTGGTGGTAATTATAATTACCGG	25	22894	22918	spike	40.0	-2.850137903225807	False	False	0	0.0	Unknown	Not assessed	True
MW598414.1	GGGTACAATCACTTCTGGTTGGACCTTTGG	30	24199	24228	spike	50.0	-1.0500508064516136	False	False	0	0.0	Unknown	Not assessed	True
MW598414.1	GGCTTATAGGTTTAATGGTATTGG	24	24268	24291	spike	37.5	-3.3001596774193565	False	False	0	0.0	Unknown	Not assessed	True
MW598414.1	GGCCATGGTACATTTGGCTAGG	22	25197	25218	spike	54.54545454545454	-4.200203225806451	False	False	0	0.0	Unknown	Not assessed	True
NC_045512.2	GGGTACAATCACTTCTGGTTGGACCTTTGG	30	24199	24228	spike	50.0	-1.0500508064516136	False	False	0	0.0	Unknown	Not assessed	True
NC_045512.2	GGCTTATAGGTTTAATGGTATTGG	24	24268	24291	spike	37.5	-3.3001596774193565	False	False	0	0.0	Unknown	Not assessed	True
NC_045512.2	GGCCATGGTACATTTGGCTAGG	22	25197	25218	spike	54.54545454545454	-4.200203225806451	False	False	0	0.0	Unknown	Not assessed	True
NC_045512.2	GGCTGGCAATGGCGG	15	28903	28917	nucleocapsid	73.33333333333333	-7.35035564516129	True	False	17	54.84	Priority 1	Phase 1	True
OL672836.1	GGGTACAATCACTTCTGGTTGGACCTTTGG	30	24124	24153	spike	50.0	-1.0500508064516136	False	False	0	0.0	Unknown	Not assessed	True
OL672836.1	GGCTTATAGGTTTAATGGTATTGG	24	24193	24216	spike	37.5	-3.3001596774193565	False	False	0	0.0	Unknown	Not assessed	True
OL672836.1	GGCCATGGTACATTTGGCTAGG	22	25122	25143	spike	54.54545454545454	-4.200203225806451	False	False	0	0.0	Unknown	Not assessed	True
OL672836.1	GGCTGGCAATGGCGG	15	28819	28833	nucleocapsid	73.33333333333333	-7.35035564516129	True	False	17	54.84	Priority 1	Phase 1	True
OL677199.1	GGGTACAATCACTTCTGGTTGGACCTTTGG	30	24124	24153	spike	50.0	-1.0500508064516136	False	False	0	0.0	Unknown	Not assessed	True
OL677199.1	GGCTTATAGGTTTAATGGTATTGG	24	24193	24216	spike	37.5	-3.3001596774193565	False	False	0	0.0	Unknown	Not assessed	True
OL677199.1	GGCCATGGTACATTTGGCTAGG	22	25122	25143	spike	54.54545454545454	-4.200203225806451	False	False	0	0.0	Unknown	Not assessed	True
OL677199.1	GGCTGGCAATGGCGG	15	28819	28833	nucleocapsid	73.33333333333333	-7.35035564516129	True	False	17	54.84	Priority 1	Phase 1	True
OU296042.1	GGTTGGTGGTAATTATAATTACCGG	25	22888	22912	spike	40.0	-2.850137903225807	False	False	0	0.0	Unknown	Not assessed	True
OU296042.1	GGGTACAATCACTTCTGGTTGGACCTTTGG	30	24193	24222	spike	50.0	-1.0500508064516136	False	False	0	0.0	Unknown	Not assessed	True
OU296042.1	GGCTTATAGGTTTAATGGTATTGG	24	24262	24285	spike	37.5	-3.3001596774193565	False	False	0	0.0	Unknown	Not assessed	True
OU296042.1	GGCCATGGTACATTTGGCTAGG	22	25191	25212	spike	54.54545454545454	-4.200203225806451	False	False	0	0.0	Unknown	Not assessed	True
OM287553.1	GGGTACAATCACTTCTGGTTGGACCTTTGG	30	24124	24153	spike	50.0	-1.0500508064516136	False	False	0	0.0	Unknown	Not assessed	True
OM287553.1	GGCTTATAGGTTTAATGGTATTGG	24	24193	24216	spike	37.5	-3.3001596774193565	False	False	0	0.0	Unknown	Not assessed	True
OM287553.1	GGCCATGGTACATTTGGCTAGG	22	25122	25143	spike	54.54545454545454	-4.200203225806451	False	False	0	0.0	Unknown	Not assessed	True
OM287553.1	GGCTGGCAATGGCGG	15	28819	28833	nucleocapsid	73.33333333333333	-7.35035564516129	True	False	17	54.84	Priority 1	Phase 1	True
MT745751.1	GGGTACAATCACTTCTGGTTGGACCTTTGG	30	24174	24203	spike	50.0	-1.0500508064516136	False	False	0	0.0	Unknown	Not assessed	True
MT745751.1	GGCTTATAGGTTTAATGGTATTGG	24	24243	24266	spike	37.5	-3.3001596774193565	False	False	0	0.0	Unknown	Not assessed	True
MT745751.1	GGCCATGGTACATTTGGCTAGG	22	25172	25193	spike	54.54545454545454	-4.200203225806451	False	False	0	0.0	Unknown	Not assessed	True
MT745751.1	GGCTGGCAATGGCGG	15	28878	28892	nucleocapsid	73.33333333333333	-7.35035564516129	True	False	17	54.84	Priority 1	Phase 1	True
MT873892.1	GGGTACAATCACTTCTGGTTGGACCTTTGG	30	24149	24178	spike	50.0	-1.0500508064516136	False	False	0	0.0	Unknown	Not assessed	True
MT873892.1	GGCTTATAGGTTTAATGGTATTGG	24	24218	24241	spike	37.5	-3.3001596774193565	False	False	0	0.0	Unknown	Not assessed	True
MT873892.1	GGCCATGGTACATTTGGCTAGG	22	25147	25168	spike	54.54545454545454	-4.200203225806451	False	False	0	0.0	Unknown	Not assessed	True
MT873892.1	GGCTGGCAATGGCGG	15	28853	28867	nucleocapsid	73.33333333333333	-7.35035564516129	True	False	17	54.84	Priority 1	Phase 1	True
OR913609.1	GGTGGCCATAGGTACGG	17	581	597	ORF1ab	64.70588235294117	-6.450312096774195	True	False	0	0.0	Unknown	Not assessed	False
OR913609.1	GGGTACAATCACTTCTGGTTGGACCTTTGG	30	24100	24129	spike	50.0	-1.0500508064516136	False	False	0	0.0	Unknown	Not assessed	True
OR913609.1	GGCTTATAGGTTTAATGGTATTGG	24	24169	24192	spike	37.5	-3.3001596774193565	False	False	0	0.0	Unknown	Not assessed	True
OR913609.1	GGCCATGGTACATTTGGCTAGG	22	25098	25119	spike	54.54545454545454	-4.200203225806451	False	False	0	0.0	Unknown	Not assessed	True
OR913609.1	GGCTGGCAATGGCGG	15	28795	28809	nucleocapsid	73.33333333333333	-7.35035564516129	True	False	17	54.84	Priority 1	Phase 1	True
OK091006.1	GGTTGGTGGTAATTATAATTACCGG	25	22867	22891	spike	40.0	-2.850137903225807	False	False	0	0.0	Unknown	Not assessed	True
OK091006.1	GGGTACAATCACTTCTGGTTGGACCTTTGG	30	24172	24201	spike	50.0	-1.0500508064516136	False	False	0	0.0	Unknown	Not assessed	True
OK091006.1	GGCTTATAGGTTTAATGGTATTGG	24	24241	24264	spike	37.5	-3.3001596774193565	False	False	0	0.0	Unknown	Not assessed	True
OK091006.1	GGCCATGGTACATTTGGCTAGG	22	25170	25191	spike	54.54545454545454	-4.200203225806451	False	False	0	0.0	Unknown	Not assessed	True
OQ343886.1	GGTGGCCATAGGTACGG	17	621	637	ORF1ab	64.70588235294117	-6.450312096774195	True	False	0	0.0	Unknown	Not assessed	False
OQ343886.1	GGGTACAATCACTTCTGGTTGGACCTTTGG	30	24143	24172	spike	50.0	-1.0500508064516136	False	False	0	0.0	Unknown	Not assessed	True
OQ343886.1	GGCTTATAGGTTTAATGGTATTGG	24	24212	24235	spike	37.5	-3.3001596774193565	False	False	0	0.0	Unknown	Not assessed	True
OQ343886.1	GGCCATGGTACATTTGGCTAGG	22	25141	25162	spike	54.54545454545454	-4.200203225806451	False	False	0	0.0	Unknown	Not assessed	True
OQ343886.1	GGCTGGCAATGGCGG	15	28838	28852	nucleocapsid	73.33333333333333	-7.35035564516129	True	False	17	54.84	Priority 1	Phase 1	True
MW642250.1	GGGTACAATCACTTCTGGTTGGACCTTTGG	30	24190	24219	spike	50.0	-1.0500508064516136	False	False	0	0.0	Unknown	Not assessed	True
MW642250.1	GGCTTATAGGTTTAATGGTATTGG	24	24259	24282	spike	37.5	-3.3001596774193565	False	False	0	0.0	Unknown	Not assessed	True
MW642250.1	GGCCATGGTACATTTGGCTAGG	22	25188	25209	spike	54.54545454545454	-4.200203225806451	False	False	0	0.0	Unknown	Not assessed	True
MW642250.1	GGCTGGCAATGGCGG	15	28898	28912	nucleocapsid	73.33333333333333	-7.35035564516129	True	False	17	54.84	Priority 1	Phase 1	True
MZ433432.1	GGGTACAATCACTTCTGGTTGGACCTTTGG	30	24171	24200	spike	50.0	-1.0500508064516136	False	False	0	0.0	Unknown	Not assessed	True
MZ433432.1	GGCTTATAGGTTTAATGGTATTGG	24	24240	24263	spike	37.5	-3.3001596774193565	False	False	0	0.0	Unknown	Not assessed	True
MZ433432.1	GGCCATGGTACATTTGGCTAGG	22	25169	25190	spike	54.54545454545454	-4.200203225806451	False	False	0	0.0	Unknown	Not assessed	True
MZ433432.1	GGCTGGCAATGGCGG	15	28875	28889	nucleocapsid	73.33333333333333	-7.35035564516129	True	False	17	54.84	Priority 1	Phase 1	True
MW422256.1	GGGTACAATCACTTCTGGTTGGACCTTTGG	30	24151	24180	spike	50.0	-1.0500508064516136	False	False	0	0.0	Unknown	Not assessed	True
MW422256.1	GGCTTATAGGTTTAATGGTATTGG	24	24220	24243	spike	37.5	-3.3001596774193565	False	False	0	0.0	Unknown	Not assessed	True
MW422256.1	GGCCATGGTACATTTGGCTAGG	22	25149	25170	spike	54.54545454545454	-4.200203225806451	False	False	0	0.0	Unknown	Not assessed	True
MW422256.1	GGCTGGCAATGGCGG	15	28854	28868	nucleocapsid	73.33333333333333	-7.35035564516129	True	False	17	54.84	Priority 1	Phase 1	True
MW681465.1	GGGTACAATCACTTCTGGTTGGACCTTTGG	30	24145	24174	spike	50.0	-1.0500508064516136	False	False	0	0.0	Unknown	Not assessed	True
MW681465.1	GGCTTATAGGTTTAATGGTATTGG	24	24214	24237	spike	37.5	-3.3001596774193565	False	False	0	0.0	Unknown	Not assessed	True
MW681465.1	GGCCATGGTACATTTGGCTAGG	22	25143	25164	spike	54.54545454545454	-4.200203225806451	False	False	0	0.0	Unknown	Not assessed	True
MW681465.1	GGCTGGCAATGGCGG	15	28849	28863	nucleocapsid	73.33333333333333	-7.35035564516129	True	False	17	54.84	Priority 1	Phase 1	True
MW520924.1	GGGTACAATCACTTCTGGTTGGACCTTTGG	30	24168	24197	spike	50.0	-1.0500508064516136	False	False	0	0.0	Unknown	Not assessed	True
MW520924.1	GGCTTATAGGTTTAATGGTATTGG	24	24237	24260	spike	37.5	-3.3001596774193565	False	False	0	0.0	Unknown	Not assessed	True
MW520924.1	GGCCATGGTACATTTGGCTAGG	22	25166	25187	spike	54.54545454545454	-4.200203225806451	False	False	0	0.0	Unknown	Not assessed	True
MW520924.1	GGCTGGCAATGGCGG	15	28872	28886	nucleocapsid	73.33333333333333	-7.35035564516129	True	False	17	54.84	Priority 1	Phase 1	True
MW973803.1	GGTTGGTGGTAATTATAATTACCGG	25	22872	22896	spike	40.0	-2.850137903225807	False	False	0	0.0	Unknown	Not assessed	True
MW973803.1	GGGTACAATCACTTCTGGTTGGACCTTTGG	30	24177	24206	spike	50.0	-1.0500508064516136	False	False	0	0.0	Unknown	Not assessed	True
MW973803.1	GGCTTATAGGTTTAATGGTATTGG	24	24246	24269	spike	37.5	-3.3001596774193565	False	False	0	0.0	Unknown	Not assessed	True
MW973803.1	GGCCATGGTACATTTGGCTAGG	22	25175	25196	spike	54.54545454545454	-4.200203225806451	False	False	0	0.0	Unknown	Not assessed	True
MW973803.1	GGCTGGCAATGGCGG	15	28881	28895	nucleocapsid	73.33333333333333	-7.35035564516129	True	False	17	54.84	Priority 1	Phase 1	True
OQ931956.1	GGTGGCCATAGGTACGG	17	606	622	ORF1ab	64.70588235294117	-6.450312096774195	True	False	0	0.0	Unknown	Not assessed	False
OQ931956.1	GGGTACAATCACTTCTGGTTGGACCTTTGG	30	24125	24154	spike	50.0	-1.0500508064516136	False	False	0	0.0	Unknown	Not assessed	True
OQ931956.1	GGCTTATAGGTTTAATGGTATTGG	24	24194	24217	spike	37.5	-3.3001596774193565	False	False	0	0.0	Unknown	Not assessed	True
OQ931956.1	GGCCATGGTACATTTGGCTAGG	22	25123	25144	spike	54.54545454545454	-4.200203225806451	False	False	0	0.0	Unknown	Not assessed	True
OQ931956.1	GGCTGGCAATGGCGG	15	28822	28836	nucleocapsid	73.33333333333333	-7.35035564516129	True	False	17	54.84	Priority 1	Phase 1	True
MN975262.1	GGGTACAATCACTTCTGGTTGGACCTTTGG	30	24199	24228	spike	50.0	-1.0500508064516136	False	False	0	0.0	Unknown	Not assessed	True
MN975262.1	GGCTTATAGGTTTAATGGTATTGG	24	24268	24291	spike	37.5	-3.3001596774193565	False	False	0	0.0	Unknown	Not assessed	True
MN975262.1	GGCCATGGTACATTTGGCTAGG	22	25197	25218	spike	54.54545454545454	-4.200203225806451	False	False	0	0.0	Unknown	Not assessed	True
MN975262.1	GGCTGGCAATGGCGG	15	28903	28917	nucleocapsid	73.33333333333333	-7.35035564516129	True	False	17	54.84	Priority 1	Phase 1	True
MT072864.1	GGAACCACTGGTGGACCTCCCTATAGG	27	22190	22216	spike	59.25925925925925	-1.950094354838709	False	False	0	0.0	Unknown	Not assessed	True
MT072864.1	GGAACAATCACCTCAGGTTGGACCTTTGG	29	24147	24175	spike	51.72413793103448	-1.0500508064516136	False	False	0	0.0	Unknown	Not assessed	True
MT072864.1	GGCTTACAGGTTTAATGGCATTGG	24	24215	24238	spike	45.83333333333333	-3.3001596774193565	False	False	0	0.0	Unknown	Not assessed	True
MT072864.1	GGCCTTGGTACATTTGGCTTGG	22	25144	25165	spike	54.54545454545454	-4.200203225806451	False	False	0	0.0	Unknown	Not assessed	True
MN996532.2	GGTACAATCACTTCTGGTTGGACTTTTGG	29	24185	24213	spike	44.82758620689656	-1.0500508064516136	False	False	0	0.0	Unknown	Not assessed	True
MN996532.2	GGCTTATAGGTTTAATGGTATTGG	24	24253	24276	spike	37.5	-3.3001596774193565	False	False	0	0.0	Unknown	Not assessed	True
MN996532.2	GGCCATGGTACATTTGGCTAGG	22	25182	25203	spike	54.54545454545454	-4.200203225806451	False	False	0	0.0	Unknown	Not assessed	True
MN996532.2	GGATGGCTGGCAATGG	16	28880	28895	nucleocapsid	62.5	-6.900333870967741	True	False	3	9.68	Variant-specific	Phase 2	True
MT121216.1	GGAACTGGCACTATTTATACGGAACTGG	28	12725	12752	ORF1ab	46.42857142857143	-1.5000725806451614	False	False	0	0.0	Unknown	Not assessed	False
MT121216.1	GGGACAATCACATCAGGTTGGACCTTTGG	29	24034	24062	spike	51.72413793103448	-1.5000725806451627	False	False	0	0.0	Unknown	Not assessed	True
MT121216.1	GGCTTACAGGTTTAATGGTATTGG	24	24102	24125	spike	41.66666666666667	-3.3001596774193565	False	False	0	0.0	Unknown	Not assessed	True
MT121216.1	GGCCATGGTATATTTGGCTAGG	22	25031	25052	spike	50.0	-4.200203225806451	False	False	0	0.0	Unknown	Not assessed	True
MT121216.1	GGATGGCTGGCAATGG	16	28685	28700	nucleocapsid	62.5	-6.900333870967741	True	False	3	9.68	Variant-specific	Phase 2	True
OQ433706.1	GGTGGCCATAGGTACGG	17	659	675	ORF1ab	64.70588235294117	-6.450312096774195	True	False	0	0.0	Unknown	Not assessed	False
OQ433706.1	GGTTGGTGGTAATTATAATTACCGG	25	22870	22894	spike	40.0	-2.850137903225807	False	False	0	0.0	Unknown	Not assessed	True
OQ433706.1	GGGTACAATCACTTCTGGTTGGACCTTTGG	30	24175	24204	spike	50.0	-1.0500508064516136	False	False	0	0.0	Unknown	Not assessed	True
OQ433706.1	GGCTTATAGGTTTAATGGTATTGG	24	24244	24267	spike	37.5	-3.3001596774193565	False	False	0	0.0	Unknown	Not assessed	True
OQ433706.1	GGCCATGGTACATTTGGCTAGG	22	25173	25194	spike	54.54545454545454	-4.200203225806451	False	False	0	0.0	Unknown	Not assessed	True
OQ433706.1	GGCTGGCAATGGCGG	15	28870	28884	nucleocapsid	73.33333333333333	-7.35035564516129	True	False	17	54.84	Priority 1	Phase 1	True
MZ937000.1	GGGTACAATCACTTCTGGTTGGACCTTTGG	30	24136	24165	spike	50.0	-1.0500508064516136	False	False	0	0.0	Unknown	Not assessed	True
MZ937000.1	GGCTTATAGGTTTAATGGTATTGG	24	24205	24228	spike	37.5	-3.3001596774193565	False	False	0	0.0	Unknown	Not assessed	True
MZ937000.1	GGCCATGGTACATTTGGCTAGG	22	25134	25155	spike	54.54545454545454	-4.200203225806451	False	False	0	0.0	Unknown	Not assessed	True
MZ937000.1	GGATGGCTGGCAATGG	16	28836	28851	nucleocapsid	62.5	-6.900333870967741	True	False	3	9.68	Variant-specific	Phase 2	True
JX869059.2	GGCCAAGGATGGAATAACCAAACTGG	26	929	954	ORF1ab	50.0	-2.400116129032257	False	False	0	0.0	Unknown	Not assessed	False
JX869059.2	GGTATCTAAAGGTTTCTTTAAGGAGGG	27	14680	14706	ORF1ab	40.74074074074074	-2.4001161290322583	False	False	0	0.0	Unknown	Not assessed	False
JX869059.2	GGTGGTGGCTGG	12	23103	23114	spike	75.0	-8.700420967741938	True	False	1	3.23	Variant-specific	Phase 2	True
JX869059.2	GGCTCCCAGGTGGTACTTCTACTACACTGG	30	28847	28876	nucleocapsid	56.66666666666666	-0.600029032258065	False	False	0	0.0	Unknown	Not assessed	True
JX869059.2	GGCACTTCTCCAGGTCCATCTGGAATCGG	29	29157	29185	nucleocapsid	58.620689655172406	-1.0500508064516132	False	False	0	0.0	Unknown	Not assessed	True
AY291451.1	GGCTCAGGCCATACTGGCATTACTGG	26	1558	1583	ORF1ab	57.692307692307686	-2.400116129032257	False	False	0	0.0	Unknown	Not assessed	False
AY291451.1	GGCATATAGGTTCAATGGCATTGG	24	24143	24166	spike	45.83333333333333	-3.3001596774193565	False	False	0	0.0	Unknown	Not assessed	True
AF304460.1	GGAGGCAAAATATGGAATGG	20	2450	2469	ORF1ab	45.0	-5.10024677419355	True	False	0	0.0	Unknown	Not assessed	False
AF304460.1	GGCTTTGGTGGTAAACAAATTTTGGG	26	9998	10023	ORF1ab	42.30769230769231	-2.850137903225807	False	False	0	0.0	Unknown	Not assessed	False
AF304460.1	GGTGGGTTTTATTTTAAACCTGGTGG	26	14491	14516	ORF1ab	42.30769230769231	-2.850137903225807	False	False	0	0.0	Unknown	Not assessed	False
AF304460.1	GGTTGGTTAGGAATGG	16	17320	17335	ORF1ab	50.0	-6.900333870967742	True	False	0	0.0	Unknown	Not assessed	False
AY567487.2	GGATAAACAAGGACAATTATTGGACACAAAACTTAATGG	39	4684	4722	ORF1ab	33.33333333333333	3.45016693548387	False	False	0	0.0	Unknown	Not assessed	False
AY567487.2	GGTTGGAAGGTTTGGG	16	8103	8118	ORF1ab	56.25	-7.35035564516129	True	False	0	0.0	Unknown	Not assessed	False
AY567487.2	GGTTTTGGTGGTAAAAACATACTTGG	26	9917	9942	ORF1ab	38.46153846153847	-2.4001161290322583	False	False	0	0.0	Unknown	Not assessed	False
AY567487.2	GGTTGGTTGGGTATGG	16	17239	17254	ORF1ab	56.25	-7.35035564516129	True	False	0	0.0	Unknown	Not assessed	False
AY567487.2	GGTTCTCTTATAGGTGGCATGG	22	23262	23283	spike	50.0	-4.200203225806452	False	False	0	0.0	Unknown	Not assessed	True
AY567487.2	GGCCTTGGTGGGTTTGG	17	24355	24371	spike	64.70588235294117	-6.900333870967742	True	False	1	3.23	Variant-specific	Phase 2	True
AY585228.1	GGCTATGGTGGTTTTGG	17	1545	1561	ORF1ab	52.94117647058824	-6.450312096774194	True	False	0	0.0	Unknown	Not assessed	False
AY585228.1	GGCCATATGGCACATGGTGG	20	4113	4132	ORF1ab	60.0	-5.1002467741935495	True	False	0	0.0	Unknown	Not assessed	False
AY585228.1	GGTTTTGGCCAAAGGTGGG	19	5339	5357	ORF1ab	57.89473684210527	-6.0002903225806445	True	False	0	0.0	Unknown	Not assessed	False
AY585228.1	GGCTAATGGTGGCACTGG	18	7484	7501	ORF1ab	61.11111111111112	-6.000290322580645	True	False	0	0.0	Unknown	Not assessed	False
AY585228.1	GGATTTTGGCGGGATGG	17	13263	13279	ORF1ab	58.82352941176471	-6.900333870967742	True	False	0	0.0	Unknown	Not assessed	False
AY585228.1	GGACAAATTGGTGGAGG	17	13894	13910	ORF1ab	52.94117647058824	-6.450312096774193	True	False	0	0.0	Unknown	Not assessed	False
AY585228.1	GGCCAAGGTCAGGGTGG	17	17101	17117	ORF1ab	70.58823529411765	-6.900333870967741	True	False	0	0.0	Unknown	Not assessed	False
AY585228.1	GGTCATTATACAGGACAGGCTGG	23	19508	19530	ORF1ab	52.17391304347826	-3.750181451612904	False	False	0	0.0	Unknown	Not assessed	False
AY585228.1	GGTGGACAAGGTTGG	15	19951	19965	ORF1ab	60.0	-7.35035564516129	True	False	0	0.0	Unknown	Not assessed	False
AY585228.1	GGTCCTGGTAAAAATAATGGTATAGG	26	25149	25174	spike	38.46153846153847	-2.400116129032257	False	False	0	0.0	Unknown	Not assessed	True
AY585228.1	GGTATAAAACTAGGTACTGGCTATTCTTTGG	31	28848	28878	nucleocapsid	38.70967741935484	-0.1500072580645164	False	False	0	0.0	Unknown	Not assessed	True
AY597011.2	GGATAAAGGCTACTTTTGGTTTGG	24	7188	7211	ORF1ab	41.66666666666667	-3.300159677419356	False	False	0	0.0	Unknown	Not assessed	False
MT040333.1	GGAACCACTGGTGGACCTCCCTATAGG	27	22202	22228	spike	59.25925925925925	-1.950094354838709	False	False	0	0.0	Unknown	Not assessed	True
MT040333.1	GGAACAATCACCTCAGGTTGGACCTTTGG	29	24159	24187	spike	51.72413793103448	-1.0500508064516136	False	False	0	0.0	Unknown	Not assessed	True
MT040333.1	GGCTTACAGGTTTAATGGCATTGG	24	24227	24250	spike	45.83333333333333	-3.3001596774193565	False	False	0	0.0	Unknown	Not assessed	True
MT040333.1	GGCCTTGGTACATTTGGCTTGG	22	25156	25177	spike	54.54545454545454	-4.200203225806451	False	False	0	0.0	Unknown	Not assessed	True
